# Supplementary material for: Engineering biology applications for environmental solutions: potential and challenges
Source: Nat Commun. 2025 Apr 14;16:3538. doi: 10.1038/s41467-025-58492-0 (PMC11997111; doi:10.1038/s41467-025-58492-0)
Supplement: Supplementary file 2 — Supplementary Data 1 [file 41467_2025_58492_MOESM2_ESM.xlsx]

## Sheet: Sheet1
Table 1: Companies commercialising engineering biology and bioremediation.
Company	Products	Cell / Consortia Species	Synthetic Biology Manipulation	Application / Technology	URL
CyanoCapture	Cyanobacterial products/biomass	Engineered cyanobacteria	Synthetic biology, genetic engineering	Carbon capture, biomass, cyanobacterial proteins	cyanocapture.com
Biorizon Biotech	Algae based products	Algae, cyanobacteria, bacteria	Not specified	Biostimulants, biofertiliser	biorizon.es/en
Algenol	Algae based products	Cyanobacteria/algae	Not specified	Food, industrial compounds	algenol.com
Cemvita Factory	Chemicals, polymers, proteins	Microbial solutions	Photosynthesis mimicry	CO2 utilization	cemvita.com
Checkerspot	High-performance polyurethane	Microalgae	Microalgae fermentation	Materials from microalgae	checkerspot.com
Aequor	Plant biostimulants, antimicrobial drugs, speciality compounds	Algae, unspecified microbes	Not specified	Antibiotics, plant stimulation, cleaning products	aequorinc.com
LanzaTech	Ethanol, chemicals	Genetically modified bacteria	Fermentation of waste gases	Carbon recycling	lanzatech.com
Mango Materials	Biodegradable plastics	Genetically engineered microbes	Methane to PHA conversion	Bioplastics	mangomaterials.com
Newlight Technologies	AirCarbon	Microorganisms	Methane and CO2 conversion	Biodegradable plastics	newlight.com
Genomatica	Nylon, butylene glycol, 1,3-butanediol, 1,4-butanediol	Genetically modified bacteria	Synthetic biology, genetic engineering	Personal care products, industrial compounds, clothing	genomatica.com
Modern Synthesis	Cellulose Based Textiles	Not Specified, although do state use biofilms to produce	Not Specified	Non woven materials	modernsynthesis.com/
Solena Materials	Biomaterials	Not specified on the website	Protein Engineering	Biodegradable Textiles	https://www.solena-materials.com/
Colorifix	Bio-based dyes	Yeast and bacteria	Synthetic biology, genetic engineering	Dyes	colorifix.com
Pili	Bio-based dyes	Yeast and bacteria	Synthetic biology, genetic engineering	Dyes	pili.bio/en/homepage/
Danimer Scientific	Bioplastics	polyhydroxyalkanoate accumulating bacteria	Not specified	Bioplastics production	danimerscientific.com
Genecis	Polyhydroxyalkanoates	Not specified	Not specified	Bioplastics	genecis.co
Pond	Bioplastics, resin	Plant derived carbohydrates	Not specified	Bioplastics, fibres, resins	pond.global
Intropic Materials	Biodegradable plastics	Plastics degrading enzymes	Not specified	Biodegradable bioplastics	intropicmaterials.com/
EVA Biosystems	Bioplastics	Not specified	Synthetic Biology	Bioplastics for manufacturing	evabiosystems.com/
Biome Bioplastics	Bioplastic	Microorganisms	Not specified	Bioplastics	https://biomebioplastics.com/
Supplant	Food from waste plant products	Yeast	Not specified	Pasta, sugar substitutes	supplant.com
NovoNutrients	Protein, carotenoids	Microorganisms	Synthetic Biology Platform	Protein production for food alternatives	https://www.novonutrients.com/
Pivot Bio	Nitrogen-fixing microbial products	Genetically modified bacteria	Nitrogen fixation efficiency improvement	Enhanced biofertilizers	pivotbio.com
Pantego (Locus AG)	Soil amendments (Pantego)	Beneficial soil microbes	Microbial fermentation	Soil health improvement	locusag.com/products/pantego
Microvi	Water and wastewater treatment	Engineered enzymes and microbes	Enhanced pollutant degradation	Wastewater treatment innovations	microvi.com
AST Environmental	Environmental remediation services including Bioremediation, BOS200, BOS200+	Biostimulation of native microbes and bioaugmentation with bacterial consortia	none	Bioremediation	https://astenvironmental.com/
Probiosphere	Water/Wastewater treatment; algae , oil fat and grease, foam and sludge treatment, including bioremediation	Bacterial consortia e.g. SOB -Syntroph Oxidation Bacteria for organic matter degradation and bacterial consortia to outcompete algae for nutrients	none	Bioremediation	https://probiosphere.ca/
In Situ Remdiation Services	Bioremediation of organic wastes, Bio React AD (solid wastes) , BioDredger (lagoon biosolids), Manure Magic (farm animal wastes), Aqua Assist (wastewater)	Bacterial consortia for, solid wastes (BioReact) , lagoon biosolids (BioDredger), farm animal waste (Manure Magic) and	none	Bioremediation	https://www.drylet.com/
Xylem	Environmental remediation services including aerobic and anaerobic biostimulation	Biostimulation of native microbes e.g. with electron acceptors and nutrients	none	Bioremediation	https://irsl.ca
VHE	Contaminated Land remediation, varied services including bioremediation	Biostimulation of native microbes e.g. windrows, biopiling, aeration and heating	none	Bioremediation	https://www.vhe.co.uk/
UK Remediation	Contaminated land & waste remediation; varies services including bioremediation	Biostimulation of native microbes and bioaugmentation for aerobic and anaerobic, insitu and exsitu biodegradation of contaminants	none	Bioremediation	https://www.ukremediation.co.uk/
Veolia Remediation Services	Ecological Transformations; varied services includes, decarbonising energy solutions, drinking and waste waster solutions, waste management and remediation including bioremediation	Biostimulation of native microbes	none	Bioremediation	https://www.veolia.co.uk
Soilfix Ground Risk Solutions	Contaminated land remediation solutions including soil and groundwater remediation and bioremediation	Biostimulation of native microbes e.g. biopiles and windrows, addition of nutrients, optimising pH, temperature, moisture and oxygen	none	Bioremediation	https://soilfix.co.uk/
Sumas Remediation Service	Environmental Remediation Services, Varied services including Bioremediation cell construction, water and soil treatment management	Biostimulation of native microbes	none	Bioremediation	https://sumasrem.com/about-us/
Bio8 Industrial	Non Hazadous Industrial Solutions including bioremediation products e.g. Motivate Biostimulant (contains biosurfactants and nutrients) and Surge Hydrocarbon (contains hydrocarbon-degrading bacteria)	Class 1 Bacterial consortium	none	Bioremediation	https://bio8.co.uk
AGAE Technologies LLC	Rhamnolipids			Pharmaceuticals, cosmetics, personal care, bioremediation, EOR	agaetech.com
Jeneil Biotech	Rhamnolipids			Cleaning products, EOR	jeneilbiotech.com
Biotensidon	Rhamnolipids			Agriculture (plant pest control), cosmetics, cleaning products, EOR	biotensidon.com
Frauhofer IGB	Glycolipids, Mannosylerythritol lipids			Cleansing products (shower gels, shampoos, washing-up liquids)	igb.fraunhofer.de
Saraya Co. Ltd	Sophorolipids			Cleaning products, cosmetics, hygiene products	worldwide.saraya.com
Ecover	Sophorolipids			Cleaning products, cosmetics, bioremediation, pest control, pharmaceuticals	ecover.com
Groupe Soliance	Sophorolipids			Cosmetics	soliance.com
Evonik	Sophorolipids			Cleansing products	corporate.evonik.com
Lipotec S.A.U	Marine exopolysaccharides			Cosmetics, personal care	lipotec.com
Biopolymer International	Xanthan and gellan gums			Food, personal care, pharmaceuticals, oil drilling, animal feed	biopolymer-international.com
